# Supplementary material for: The REthinking Clinical Trials Program Retreat 2023: Creating Partnerships to Optimize Quality Cancer Care
Source: Curr Oncol. 2024 Mar 6;31(3):1376–88. doi: 10.3390/curroncol31030104 (PMC10969202; doi:10.3390/curroncol31030104)
Supplement: Supplementary file 1 [file curroncol-31-00104-s001.zip]

Archive with 1 entries (1 files):
- curroncol-2886124-supplementary.pdf
